# Supplementary material for: Adsorption Features of Various Inorganic Materials for the Drug Removal from Water and Synthetic Urine Medium: A Multi-Technique Time-Resolved In Situ Investigation
Source: Materials (Basel). 2021 Oct 19;14(20):6196. doi: 10.3390/ma14206196 (PMC8540798; doi:10.3390/ma14206196)
Supplement: Supplementary file 1 [file materials-14-06196-s001.zip]

Archive with 1 entries (1 files):
- materials-1409040-supplementary.pdf
